# Supplementary material for: Urinary metabolite profiling and risk of progression of diabetic nephropathy in 2670 individuals with type 1 diabetes
Source: Diabetologia. 2021 Oct 22;65(1):140–9. doi: 10.1007/s00125-021-05584-3 (PMC8660744; doi:10.1007/s00125-021-05584-3)
Supplement: Supplementary file 2 — (XLSX 33 kb) [file 125_2021_5584_MOESM2_ESM.xlsx]

## Sheet: ESM Table 1
metabolite	unit	mean absolute concentration difference between -80 and -20	SD of the difference	P-Value
4-deoxythreonate	mmol/L	-0.0023	0.00192	0.034
tryptophan	mmol/L	-0.0031	0.00322	0.028
trans-aconitate	mmol/L	-0.03	0.03324	0.056
xanthosine	mmol/L	0.012	0.01436	0.037
pyroglutamate	mmol/L	0.021	0.02616	0.081
formate	mmol/L	-0.042	0.05336	0.061
cis-aconitate	mmol/L	0.052	0.07151	0.06
indoxyl sulfate	mmol/L	0.021	0.02832	0.1
urea	mmol/L	-4.6	7.39988	0.1
dimethylamine	mmol/L	0.014	0.02359	0.21
hypoxanthine	mmol/L	0.0028	0.00472	0.21
citrate	mmol/L	0.19	0.33215	0.33
uracil	mmol/L	-0.00036	0.00064	0.13
glycolic acid	mmol/L	0.016	0.02969	0.23
tyrosine	mmol/L	0.0043	0.00869	0.18
creatinine	mmol/L	0.37	0.76438	0.25
threonine	mmol/L	0.0037	0.00782	0.19
trigonelline	mmol/L	0.023	0.05154	0.23
3-(3-hydroxyphenyl)-3-hydroxypropionic acid	mmol/L	-0.008	0.0185	0.29
glucose	mmol/L	-0.74	1.72703	0.24
allantoin	mmol/L	0.0055	0.01385	0.42
alanine	mmol/L	0.0082	0.02074	0.27
hippurate	mmol/L	0.097	0.25889	0.3
ethanol	mmol/L	1.4	3.79396	0.33
xylose	mmol/L	0.019	0.05189	0.41
quinic acid	mmol/L	-0.013	0.03651	0.35
3-hydroxyisovalerate	mmol/L	-0.0025	0.00761	0.36
leucine	mmol/L	-0.0011	0.00363	0.38
valine	mmol/L	-0.0024	0.00806	0.4
2-hydroxyisobutyrate	mmol/L	0.0012	0.00457	0.47
3-hydroxyhippurate	mmol/L	0.0068	0.02585	0.51
4-hydroxyhippurate	mmol/L	0.0018	0.00683	0.49
3-hydroxyisobutyrate	mmol/L	-0.0045	0.01828	0.48
sucrose	mmol/L	0.0017	0.00761	0.56
1-methylnicotinamide	mmol/L	0.0015	0.01154	0.71
arabinose	mmol/L	-0.0008	0.0071	0.79
lactate	mmol/L	-0.0018	0.01911	0.79
4-deoxyerythronic acid	mmol/L	-0.00042	0.00673	0.86
2-furoylglycine	mmol/L	-0.00092	0.02115	0.91
3-methylhistidine	mmol/L	0.0006	0.01641	0.96
glycine	mmol/L	0.0021	0.06327	0.93
pseudouridine	mmol/L	0.0014	0.04243	0.93
trimethylamine-n-oxide	mmol/L	-0.0017	0.06625	0.94
proline betaine	mmol/L	8.9e-05	0.00408	0.96
acetate	mmol/L	-0.0014	0.0999	0.97
glutamine	mmol/L	0.00043	0.03625	0.97
isoleucine	mmol/L	9.5e-06	0.00113	0.99
ESM Table 1. Mean absolute concentration differences and their standard deviations in urine samples for nine individuals stored continuously at ̶ 20˚C and ̶ 80˚C for a median storage time of 1.8 year. Data from seven metabolites has been removed due to a high number of missing values. P-values were calculated by pairwise t-test. A p-value below 0.001 denotes statistical significance.

## Sheet: ESM Table 2
metabolite	intercept	P-Value intercept	beta	P-Value beta
acetate	-8	0.043	1.754	0.15
alanine	-0.3	0.012	0.171	0.0013
allantoin	0.06	0.77	-0.009	0.88
arabinose	0.7	0.055	-0.339	0.048
cis-aconitate	0.04	0.93	0.134	0.43
citrate	0.9	0.75	0.02	0.98
creatinine	-0.04	0.85	0.044	0.53
4-deoxyerythronic acid	-0.2	0.66	0.044	0.77
4-deoxythreonate	-0.06	0.5	0.02	0.66
dimethylamine	-0.03	0.93	0.058	0.56
ethanol	-1	0.042	0.512	0.0096
formate	-1	0.0095	0.276	0.07
2-furoylglycine	-0.2	0.34	0.088	0.25
glucose	-0.4	0.21	0.182	0.094
glutamine	0.05	0.78	-0.013	0.84
glycine	0.08	0.75	-0.035	0.69
glycolic acid	-0.07	0.79	0.065	0.46
hippurate	-0.06	0.58	0.032	0.42
3-(3-hydroxyphenyl)-3-hydroxypropionic acid	0.05	0.87	-0.086	0.37
3-hydroxyhippurate	0.09	0.75	-0.051	0.6
4-hydroxyhippurate	-0.1	0.38	0.044	0.31
2-hydroxyisobutyrate	-0.07	0.63	0.039	0.47
3-hydroxyisobutyrate	-0.2	0.48	0.029	0.72
3-hydroxyisovalerate	-0.2	0.66	-0.003	0.98
hypoxanthine	0.3	0.46	-0.039	0.79
indoxyl sulfate	-0.2	0.14	0.148	0.019
isoleucine	-0.2	0.35	0.084	0.33
lactate	-0.3	0.34	0.084	0.41
leucine	-0.09	0.78	-0.009	0.93
3-methylhistidine	0.08	0.35	-0.039	0.25
1-methylnicotinamide	-0.3	0.73	0.156	0.64
proline betaine	0.001	0.99	0.004	0.85
pseudouridine	-0.3	0.54	0.07	0.62
pyroglutamate	0.2	0.57	0.012	0.89
quinic acid	-0.3	0.33	0.073	0.52
sucrose	-0.6	0.3	0.186	0.31
threonine	-0.05	0.79	0.057	0.41
trimethylamine-n-oxide	-0.2	0.4	0.07	0.47
trans-aconitate	-1	0.037	0.146	0.3
trigonelline	2	0.16	-0.908	0.061
tryptophan	-0.3	0.27	0.023	0.75
tyrosine	0.2	0.41	-0.017	0.82
uracil	-0.6	0.1	0.153	0.23
urea	0.04	0.29	-0.029	0.049
valine	-0.0009	1	-0.082	0.6
xanthosine	0.4	0.23	-0.032	0.76
xylose	-0.5	0.57	0.212	0.42
ESM Table 2. Effect of storage time on the metabolite ratio at ̶ 20˚C and ̶ 80˚C with a linear model with storage time as independent and logarithm to the base 2 of the ratio as the dependent variable based on split-aliquote urine samples for nine individuals that were stored for a median of 1.8 years. In this analysis, a β-coefficient of 0 indicates no effect of storage time on the ratio. A p-va…

## Sheet: ESM Table 3
metabolite (in absolute concenctrations)	HMDB ID	CAS Registry Number	unit	non-progressors	progressors (overall progression)	p-value
acetate	HMDB0000042	64-19-7	mmol/L	0.133 [0.125, 0.14]	0.114 [0.101, 0.135]	0.0686
alanine	HMDB0000161	56-41-7	mmol/L	0.209 [0.203, 0.215]	0.165 [0.143, 0.177]	<0.001
allantoin	HMDB0000462	97-59-6	mmol/L	0.097 [0.094, 0.099]	0.083 [0.078, 0.087]	<0.001
2-hydroxyisobutyrate	HMDB0000729	594-61-6	mmol/L	0.024 [0.024, 0.025]	0.024 [0.022, 0.025]	0.6804
arabinose		147-81-9	mmol/L	0.076 [0.075, 0.077]	0.072 [0.07, 0.073]	<0.001
3-aminoisobutyrate	HMDB0002166	4249-19-8	mmol/L	0.016 [0.015, 0.017]	0.013 [0.011, 0.017]	0.0616
3-hydroxyisobutyrate		2068-83-9	mmol/L	0.096 [0.093, 0.099]	0.059 [0.051, 0.066]	<0.001
3-hydroxyisovalerate	HMDB0000754	625-08-1	mmol/L	0.033 [0.032, 0.035]	0.021 [0.018, 0.024]	<0.001
cis-aconitate	HMDB0000072	585-84-2	mmol/L	0.072 [0.07, 0.073]	0.057 [0.053, 0.061]	<0.001
citrate	HMDB0000094	77-92-9	mmol/L	1.396 [1.35, 1.436]	0.777 [0.651, 0.889]	<0.001
creatinine	HMDB0000562	60-27-5	mmol/L	4.423 [4.32, 4.561]	3.879 [3.671, 4.06]	<0.001
dimethylamine	HMDB0000087	124-40-3	mmol/L	0.138 [0.134, 0.142]	0.128 [0.121, 0.135]	0.0503
4-deoxyerythronic acid	HMDB0000498	759-06-8	mmol/L	0.035 [0.034, 0.037]	0.026 [0.023, 0.028]	<0.001
4-deoxythreonate	HMDB0002453	5057-93-2	mmol/L	0.107 [0.102, 0.11]	0.088 [0.077, 0.099]	0.0011
ethanolamine	HMDB0000149	141-43-5	mmol/L	0.186 [0.181, 0.192]	0.159 [0.143, 0.173]	<0.001
ethanol	HMDB0000108	64-17-5	mmol/L	0.151 [0.144, 0.159]	0.138 [0.123, 0.157]	0.2417
formate	HMDB0000142	64-18-6	mmol/L	0.244 [0.234, 0.253]	0.176 [0.163, 0.197]	<0.001
2-furoylglycine	HMDB0000439	5657-19-2	mmol/L	0.101 [0.096, 0.106]	0.097 [0.088, 0.105]	0.5655
glucose	HMDB0000122	50-99-7	mmol/L	22.961 [20.687, 25.017]	24.402 [17.502, 29.279]	0.6462
glutamine	HMDB0000641	56-85-9	mmol/L	0.221 [0.215, 0.227]	0.171 [0.161, 0.186]	<0.001
glycine	HMDB0000123	56-40-6	mmol/L	0.673 [0.642, 0.704]	0.404 [0.374, 0.451]	<0.001
glycolic acid	HMDB0000115	79-14-1	mmol/L	0.264 [0.252, 0.273]	0.168 [0.156, 0.188]	<0.001
hippurate	HMDB0000714	495-69-2	mmol/L	1.86 [1.786, 1.932]	1.672 [1.552, 1.835]	0.0668
histidine	HMDB0000177	71-00-1	mmol/L	0.438 [0.421, 0.458]	0.319 [0.275, 0.342]	<0.001
3-(3-hydroxyphenyl)-3-hydroxypropionic acid	HMDB0002643	3247-75-4	mmol/L	0.182 [0.171, 0.193]	0.127 [0.116, 0.155]	<0.001
hypoxanthine	HMDB0000157	68-94-0	mmol/L	0.025 [0.024, 0.025]	0.017 [0.016, 0.02]	<0.001
isoleucine	HMDB0000172	73-32-5	mmol/L	0.01 [0.01, 0.01]	0.011 [0.01, 0.011]	0.0017
indoxyl sulfate	HMDB0000682	487-94-5	mmol/L	0.099 [0.095, 0.103]	0.074 [0.066, 0.081]	<0.001
lactate	HMDB0000190	79-33-4	mmol/L	0.174 [0.167, 0.182]	0.147 [0.133, 0.164]	0.0185
leucine	HMDB0000687	61-90-5	mmol/L	0.021 [0.02, 0.021]	0.019 [0.018, 0.021]	0.1173
3-hydroxyhippurate	HMDB0006116	1637-75-8	mmol/L	0.204 [0.192, 0.217]	0.162 [0.141, 0.183]	0.0108
1-methylnicotinamide	HMDB0000699	3106-60-3	mmol/L	0.024 [0.023, 0.025]	0.016 [0.013, 0.019]	<0.001
pyroglutamate	HMDB0000267	98-79-3	mmol/L	0.145 [0.14, 0.149]	0.126 [0.118, 0.136]	0.0028
4-hydroxyhippurate	HMDB0013678	2482-25-9	mmol/L	0.044 [0.042, 0.046]	0.041 [0.039, 0.046]	0.2518
propylene glycol	HMDB0001881	4254-14-2	mmol/L	0.04 [0.038, 0.042]	0.029 [0.024, 0.034]	<0.001
proline betaine	HMDB0004827	471-87-4	mmol/L	0.213 [0.2, 0.227]	0.198 [0.181, 0.222]	0.4303
pseudouridine	HMDB0000767	1445-07-4	mmol/L	0.157 [0.153, 0.16]	0.144 [0.136, 0.155]	0.0085
quinic acid	HMDB0003072	77-95-2	mmol/L	0.139 [0.132, 0.145]	0.128 [0.115, 0.143]	0.2118
sucrose	HMDB0000258	57-50-1	mmol/L	0.016 [0.016, 0.017]	0.017 [0.016, 0.02]	0.4222
trans-aconitate	HMDB0000958	4023-65-8	mmol/L	0.107 [0.103, 0.11]	0.073 [0.066, 0.088]	<0.001
threonine	HMDB0000167	72-19-5	mmol/L	0.054 [0.052, 0.056]	0.047 [0.039, 0.053]	0.024
trimethylamine-n-oxide	HMDB0000925	1184-78-7	mmol/L	0.158 [0.15, 0.167]	0.145 [0.126, 0.162]	0.2397
3-methylhistidine	HMDB0000479	368-16-1	mmol/L	0.202 [0.189, 0.213]	0.156 [0.141, 0.186]	0.0104
trigonelline	HMDB0000875	535-83-1	mmol/L	0.526 [0.499, 0.557]	0.527 [0.454, 0.566]	0.9889
tryptophan	HMDB0000929	73-22-3	mmol/L	0.037 [0.036, 0.038]	0.032 [0.029, 0.034]	<0.001
tyrosine	HMDB0000158	60-18-4	mmol/L	0.061 [0.059, 0.063]	0.044 [0.04, 0.049]	<0.001
uracil	HMDB0000300	66-22-8	mmol/L	0.004 [0.004, 0.004]	0.003 [0.003, 0.003]	<0.001
urea	HMDB0000294	57-13-6	mmol/L	170.686 [166.837, 174.404]	142.197 [134.508, 151.988]	<0.001
valine	HMDB0000883	72-18-4	mmol/L	0.028 [0.026, 0.029]	0.026 [0.023, 0.029]	0.3335
xanthosine	HMDB0000299	146-80-5	mmol/L	0.05 [0.049, 0.051]	0.045 [0.043, 0.047]	0.0017
xylose	HMDB0000098	58-86-6	mmol/L	0.037 [0.035, 0.039]	0.029 [0.026, 0.033]	0.0055
ESM Table 3. Metabolites’ HMDB IDs and CAS Registry Numbers and baseline median absolute concentrations and 95% confidence intervals of urinary metabolites for non-progressors and progressors (overall progression). P-values were calculated from 10,000 permutations and the confidence intervals with bootstrapping from 10,000 iterations. A p-value below 0.001 denotes statistical significance.

## Sheet: ESM Table 4
metabolite to creatinine ratio	unit	mean ± SD non-progressors	mean ± SD overall progressors	p-value mean	median [95% CI] non-progressors	median [95% CI] overall progressors	p-value median
acetate	mmol/mmol creatinine	0.0725 ± 0.1305	0.0803 ± 0.1527	0.3042	0.0264 [0.0254, 0.0278]	0.0261 [0.0231, 0.0311]	0.884
alanine	mmol/mmol creatinine	0.0514 ± 0.025	0.05 ± 0.0321	0.3275	0.0466 [0.0455, 0.0479]	0.0428 [0.0407, 0.0456]	0.0118
allantoin	mmol/mmol creatinine	0.025 ± 0.0164	0.025 ± 0.0117	0.9985	0.0221 [0.0216, 0.0228]	0.0221 [0.021, 0.0234]	0.9619
2-hydroxyisobutyrate	mmol/mmol creatinine	0.0059 ± 0.0021	0.0067 ± 0.0026	< 0.0001	0.0055 [0.0054, 0.0056]	0.0062 [0.0059, 0.0066]	<0.001
arabinose	mmol/mmol creatinine	0.0195 ± 0.0098	0.0206 ± 0.0079	0.0629	0.0175 [0.0173, 0.0178]	0.0189 [0.018, 0.0195]	0.0053
3-aminoisobutyrate	mmol/mmol creatinine	0.0059 ± 0.0083	0.0073 ± 0.0128	0.022	0.0031 [0.0029, 0.0033]	0.0032 [0.0025, 0.0043]	0.6178
3-hydroxyisobutyrate	mmol/mmol creatinine	0.024 ± 0.0152	0.019 ± 0.0142	< 0.0001	0.0206 [0.02, 0.0211]	0.0146 [0.0132, 0.016]	<0.001
3-hydroxyisovalerate	mmol/mmol creatinine	0.0082 ± 0.0044	0.0062 ± 0.0044	< 0.0001	0.0073 [0.0072, 0.0075]	0.0057 [0.005, 0.0061]	<0.001
cis-aconitate	mmol/mmol creatinine	0.0211 ± 0.0331	0.0198 ± 0.0328	0.4945	0.0147 [0.0144, 0.015]	0.0136 [0.0129, 0.0144]	0.0064
citrate	mmol/mmol creatinine	0.3285 ± 0.1601	0.2208 ± 0.165	< 0.0001	0.3069 [0.302, 0.3146]	0.2056 [0.1823, 0.2202]	<0.001
dimethylamine	mmol/mmol creatinine	0.0318 ± 0.0117	0.0339 ± 0.0096	0.0013	0.0298 [0.0295, 0.0302]	0.0324 [0.0318, 0.0337]	<0.001
4-deoxyerythronic acid	mmol/mmol creatinine	0.0086 ± 0.0045	0.0074 ± 0.0044	< 0.0001	0.0077 [0.0075, 0.0078]	0.0064 [0.006, 0.0068]	<0.001
4-deoxythreonate	mmol/mmol creatinine	0.0261 ± 0.0129	0.0269 ± 0.0166	0.3153	0.0232 [0.0227, 0.0238]	0.0229 [0.0218, 0.0238]	0.663
ethanolamine	mmol/mmol creatinine	0.0414 ± 0.01	0.0385 ± 0.0107	< 0.0001	0.0402 [0.0398, 0.0409]	0.0371 [0.0355, 0.0384]	<0.001
ethanol	mmol/mmol creatinine	0.2039 ± 0.6775	0.2992 ± 0.7855	0.0289	0.0335 [0.0317, 0.0352]	0.0351 [0.031, 0.0394]	0.4963
formate	mmol/mmol creatinine	0.0785 ± 0.1075	0.0755 ± 0.1247	0.6318	0.0532 [0.0511, 0.0552]	0.045 [0.0404, 0.0507]	0.0016
2-furoylglycine	mmol/mmol creatinine	0.0267 ± 0.0189	0.0276 ± 0.0185	0.4201	0.024 [0.0228, 0.025]	0.0248 [0.0232, 0.0269]	0.5935
glucose	mmol/mmol creatinine	10.3551 ± 14.0956	11.5039 ± 14.4228	0.1669	4.9968 [4.4956, 5.5684]	6.1173 [4.8869, 7.297]	0.0984
glutamine	mmol/mmol creatinine	0.0549 ± 0.0205	0.0527 ± 0.0284	0.0935	0.0521 [0.0513, 0.0528]	0.0477 [0.0458, 0.0502]	0.0013
glycine	mmol/mmol creatinine	0.1974 ± 0.169	0.1579 ± 0.1727	0.0002	0.1503 [0.1457, 0.1553]	0.1093 [0.098, 0.1166]	<0.001
glycolic acid	mmol/mmol creatinine	0.0575 ± 0.0278	0.0474 ± 0.0218	< 0.0001	0.0486 [0.0477, 0.0496]	0.0419 [0.0397, 0.0439]	<0.001
hippurate	mmol/mmol creatinine	0.4959 ± 0.3238	0.4936 ± 0.299	0.904	0.4342 [0.4187, 0.4508]	0.4521 [0.415, 0.4906]	0.4285
histidine	mmol/mmol creatinine	0.104 ± 0.0487	0.0905 ± 0.0574	0.0003	0.0956 [0.0934, 0.0979]	0.0814 [0.0735, 0.09]	<0.001
3-(3-hydroxyphenyl)-3-hydroxypropionic acid	mmol/mmol creatinine	0.0541 ± 0.047	0.0503 ± 0.0461	0.1863	0.0418 [0.0398, 0.0436]	0.0382 [0.033, 0.0436]	0.2022
hypoxanthine	mmol/mmol creatinine	0.0068 ± 0.0043	0.0056 ± 0.0029	< 0.0001	0.0057 [0.0056, 0.0058]	0.005 [0.0047, 0.0053]	<0.001
isoleucine	mmol/mmol creatinine	0.0028 ± 0.0017	0.0039 ± 0.0031	< 0.0001	0.0023 [0.0023, 0.0024]	0.003 [0.0028, 0.0034]	<0.001
indoxyl sulfate	mmol/mmol creatinine	0.026 ± 0.0168	0.0224 ± 0.0179	0.0011	0.0227 [0.0219, 0.0235]	0.019 [0.0178, 0.0208]	<0.001
lactate	mmol/mmol creatinine	0.0935 ± 0.2126	0.0902 ± 0.2262	0.7947	0.0354 [0.0337, 0.0372]	0.0364 [0.0305, 0.0392]	0.7274
leucine	mmol/mmol creatinine	0.0054 ± 0.0027	0.0063 ± 0.0043	< 0.0001	0.0048 [0.0047, 0.0049]	0.005 [0.0047, 0.0053]	0.3126
3-hydroxyhippurate	mmol/mmol creatinine	0.0646 ± 0.0584	0.0628 ± 0.055	0.584	0.0478 [0.0459, 0.0502]	0.0446 [0.0396, 0.0522]	0.3121
1-methylnicotinamide	mmol/mmol creatinine	0.0059 ± 0.0068	0.005 ± 0.0058	0.0197	0.0049 [0.0047, 0.005]	0.0037 [0.0033, 0.0043]	<0.001
pyroglutamate	mmol/mmol creatinine	0.0327 ± 0.0099	0.0334 ± 0.0112	0.2214	0.0316 [0.0313, 0.0321]	0.0319 [0.0304, 0.0333]	0.6403
4-hydroxyhippurate	mmol/mmol creatinine	0.0125 ± 0.0097	0.0138 ± 0.0107	0.0205	0.0099 [0.0096, 0.0102]	0.011 [0.0102, 0.0116]	0.01
propylene glycol	mmol/mmol creatinine	0.0108 ± 0.0086	0.0107 ± 0.0104	0.9172	0.0083 [0.0079, 0.0087]	0.0071 [0.0064, 0.0081]	0.0298
proline betaine	mmol/mmol creatinine	0.0809 ± 0.0897	0.0805 ± 0.0738	0.9527	0.0488 [0.0459, 0.0516]	0.0567 [0.0491, 0.0628]	0.047
pseudouridine	mmol/mmol creatinine	0.0363 ± 0.0075	0.0389 ± 0.0089	< 0.0001	0.0358 [0.0354, 0.0361]	0.0383 [0.0369, 0.0392]	<0.001
quinic acid	mmol/mmol creatinine	0.0355 ± 0.0235	0.0364 ± 0.0225	0.5112	0.0325 [0.0311, 0.0338]	0.0345 [0.0319, 0.0369]	0.3098
sucrose	mmol/mmol creatinine	0.0088 ± 0.0187	0.0109 ± 0.0189	0.0485	0.0038 [0.0036, 0.0039]	0.0046 [0.004, 0.0053]	0.0028
trans-aconitate	mmol/mmol creatinine	0.025 ± 0.0115	0.0229 ± 0.0128	0.0022	0.024 [0.0236, 0.0245]	0.0212 [0.0193, 0.0228]	<0.001
threonine	mmol/mmol creatinine	0.0164 ± 0.017	0.0184 ± 0.0283	0.0622	0.0118 [0.0114, 0.0124]	0.0114 [0.0103, 0.0129]	0.503
trimethylamine-n-oxide	mmol/mmol creatinine	0.0546 ± 0.0837	0.0547 ± 0.0677	0.9788	0.034 [0.0328, 0.0355]	0.0386 [0.0335, 0.0439]	0.0112
3-methylhistidine	mmol/mmol creatinine	0.0687 ± 0.0642	0.0615 ± 0.0511	0.1206	0.0458 [0.0432, 0.0483]	0.0406 [0.0388, 0.0452]	0.1638
trigonelline	mmol/mmol creatinine	0.138 ± 0.1057	0.1476 ± 0.1035	0.1147	0.125 [0.1195, 0.1294]	0.1364 [0.1242, 0.1472]	0.1102
tryptophan	mmol/mmol creatinine	0.0095 ± 0.0053	0.0096 ± 0.0045	0.8096	0.0085 [0.0084, 0.0087]	0.0085 [0.008, 0.0093]	0.9588
tyrosine	mmol/mmol creatinine	0.0151 ± 0.0067	0.0135 ± 0.0077	< 0.0001	0.0138 [0.0135, 0.0141]	0.0114 [0.0108, 0.0123]	<0.001
uracil	mmol/mmol creatinine	0.001 ± 0.0008	0.0008 ± 0.0003	0.0117	9e-04 [9e-04, 9e-04]	8e-04 [8e-04, 8e-04]	0.0013
urea	mmol/mmol creatinine	39.9169 ± 13.0704	38.4798 ± 11.263	0.0467	38.6611 [38.0699, 39.2612]	37.0892 [35.4087, 38.3072]	0.0335
valine	mmol/mmol creatinine	0.0068 ± 0.0041	0.0082 ± 0.008	< 0.0001	0.0061 [0.0059, 0.0063]	0.0062 [0.0057, 0.0069]	0.6891
xanthosine	mmol/mmol creatinine	0.0118 ± 0.0029	0.012 ± 0.0024	0.2173	0.0111 [0.0111, 0.0112]	0.0115 [0.0113, 0.0118]	0.0016
xylose	mmol/mmol creatinine	0.015 ± 0.0201	0.0135 ± 0.0199	0.2583	0.0082 [0.0078, 0.0086]	0.0075 [0.0068, 0.0082]	0.2195
ESM Table 4. Baseline metabolite to creatinine ratios: mean and standard deviation and median and 95% confidence interval (CI) for non-progressors and progressors (overall progression). P-values were calculated from 10,000 permutations and the confidence intervals with bootstrapping from 10,000 iterations. A p-value below 0.001 denotes statistical significance.

## Sheet: ESM Table 5
metabolite	HR (overall progression) per 1-SD	p-value
acetate	0.93 [0.83, 1.04]	0.180741
alanine (up to 5 years of follow up)	1.24 [1.07, 1.43]	0.00384181
alanine (after 5 years of follow up)	1.07 [0.9, 1.26]	0.454359
allantoin	0.93 [0.8, 1.07]	0.293908
2-hydroxyisobutyrate	1.3 [1.16, 1.45]	2.40066e-06
arabinose	1.12 [0.99, 1.26]	0.0619934
3-aminoisobutyrate	0.97 [0.84, 1.12]	0.689181
3-hydroxyisobutyrate	1.03 [0.91, 1.17]	0.631537
3-hydroxyisovalerate (up to 5 years of follow up)	1.06 [0.89, 1.25]	0.526545
3-hydroxyisovalerate (after 5 years of follow up)	0.88 [0.76, 1.03]	0.109151
cis-aconitate	0.95 [0.84, 1.07]	0.40635
citrate	0.84 [0.75, 0.93]	0.0007561
creatinine	0.88 [0.78, 0.99]	0.0372797
dimethylamine	1.15 [1.01, 1.32]	0.0407459
4-deoxyerythronic acid	0.91 [0.8, 1.03]	0.127743
4-deoxythreonate	1.12 [0.99, 1.28]	0.0767404
ethanolamine	0.91 [0.76, 1.1]	0.340919
ethanol	1.04 [0.92, 1.17]	0.562695
formate	1.03 [0.93, 1.14]	0.546769
2-furoylglycine	1.11 [0.98, 1.26]	0.0907266
glucose	1.27 [1.06, 1.53]	0.0110723
glutamine	1.12 [1.01, 1.25]	0.0261476
glycine	1 [0.91, 1.11]	0.968534
glycolic acid	0.92 [0.77, 1.1]	0.359459
hippurate	0.99 [0.88, 1.12]	0.916624
histidine	0.9 [0.75, 1.08]	0.250257
3-(3-hydroxyphenyl)-3-hydroxypropionic acid (up to 5 years of follow up)	0.91 [0.77, 1.06]	0.228326
3-(3-hydroxyphenyl)-3-hydroxypropionic acid (after 5 years of follow up)	1.21 [1.01, 1.45]	0.03441
hypoxanthine	0.98 [0.85, 1.13]	0.754469
isoleucine	1.33 [1.18, 1.5]	5.1917e-06
indoxyl sulfate	0.92 [0.84, 1.01]	0.0873439
lactate (up to 5 years of follow up)	1.28 [1.08, 1.52]	0.00475532
lactate (after 5 years of follow up)	0.93 [0.78, 1.1]	0.386316
leucine (up to 10 years of follow up)	1.47 [1.3, 1.66]	6.83215e-10
leucine (after 10 years of follow up)	0.95 [0.76, 1.2]	0.683595
3-hydroxyhippurate	1.12 [0.99, 1.25]	0.0636118
1-methylnicotinamide (between 5 and 12 years of follow up)	0.93 [0.8, 1.07]	0.310776
1-methylnicotinamide (up to 5 years of follow up)	0.84 [0.74, 0.96]	0.00919184
1-methylnicotinamide (after 12 years of follow up)	1.41 [0.97, 2.04]	0.0707846
pyroglutamate	1.09 [0.96, 1.23]	0.203386
4-hydroxyhippurate	1.08 [0.97, 1.22]	0.167586
propylene glycol	1.07 [0.92, 1.24]	0.391742
proline betaine	0.96 [0.84, 1.1]	0.548276
pseudouridine	1.25 [1.11, 1.42]	0.00022645
quinic acid	1.1 [0.97, 1.25]	0.12594
sucrose	1.09 [0.98, 1.22]	0.124366
trans-aconitate	1.07 [0.93, 1.24]	0.322454
threonine (up to 5 years of follow up)	1.27 [1.11, 1.46]	0.00070019
threonine (after 5 years of follow up)	0.93 [0.8, 1.08]	0.324891
trimethylamine-n-oxide (up to 12 years of follow up)	1.06 [0.95, 1.19]	0.300023
trimethylamine-n-oxide (after 12 years of follow up)	0.85 [0.67, 1.08]	0.181459
3-methylhistidine	1.01 [0.85, 1.21]	0.898353
trigonelline	1.09 [0.97, 1.23]	0.156509
tryptophan	1.18 [1.06, 1.31]	0.00227796
tyrosine	1.1 [0.98, 1.24]	0.103345
uracil	1.04 [0.92, 1.18]	0.561712
urea	0.93 [0.83, 1.05]	0.238148
valine (up to 10 years of follow up)	1.38 [1.22, 1.56]	2.17149e-07
valine (after 10 years of follow up)	0.8 [0.63, 1.01]	0.0578158
xanthosine	1 [0.88, 1.13]	0.950371
xylose	0.97 [0.85, 1.12]	0.706195
ESM Table 5. Standardised hazard ratios and 95% confidence intervals for all urinary metabolites in the overall Cox regression analysis that assesses progression of diabetic nephropathy for all 2,670 individuals. Urine metabolites were scaled to creatinine and log-transformed. The analysis was adjusted for sex and baseline age, year of diabetes diagnosis, baseline glycemic control (HbA1c > 58.5 m…

## Sheet: ESM Table 6
metabolite	HR (progression from normoalbuminuria) per 1-SD	p-value
acetate	0.96 [0.8, 1.15]	0.665419
alanine (up to 5 years of follow up)	1.01 [0.71, 1.46]	0.939803
alanine (after 5 years of follow up)	0.88 [0.69, 1.12]	0.301321
allantoin	0.78 [0.62, 0.99]	0.0414614
2-hydroxyisobutyrate (up to 10 years of follow up)	1.56 [1.25, 1.95]	9.57601e-05
2-hydroxyisobutyrate (after 10 years of follow up)	1 [0.75, 1.35]	0.975616
arabinose	1.07 [0.89, 1.3]	0.469961
3-aminoisobutyrate	1 [0.79, 1.28]	0.967513
3-hydroxyisobutyrate	1.05 [0.85, 1.29]	0.64024
3-hydroxyisovalerate	1.05 [0.84, 1.31]	0.688995
cis-aconitate	0.97 [0.81, 1.17]	0.737855
citrate	0.86 [0.7, 1.06]	0.157219
creatinine	0.9 [0.75, 1.08]	0.25182
dimethylamine	1.06 [0.85, 1.31]	0.616728
4-deoxyerythronic acid (between 6 and 12 years of follow up)	0.84 [0.61, 1.14]	0.251541
4-deoxyerythronic acid (up to 6 years of follow up)	1.22 [0.89, 1.66]	0.215391
4-deoxyerythronic acid (after 12 years of follow up)	0.66 [0.4, 1.09]	0.104068
4-deoxythreonate	1.33 [1.1, 1.6]	0.00343085
ethanol	1.17 [0.96, 1.42]	0.112226
formate	1.11 [0.91, 1.36]	0.294609
2-furoylglycine	1.22 [1, 1.49]	0.0480294
glucose	1.03 [0.8, 1.32]	0.812773
glutamine	0.97 [0.8, 1.17]	0.721797
glycine	0.8 [0.67, 0.95]	0.0128624
glycolic acid	0.92 [0.71, 1.2]	0.543421
hippurate	1.12 [0.92, 1.36]	0.262031
histidine	0.86 [0.67, 1.11]	0.250793
3-(3-hydroxyphenyl)-3-hydroxypropionic acid	1.33 [1.07, 1.66]	0.0102214
hypoxanthine	0.96 [0.79, 1.18]	0.706504
isoleucine	1.11 [0.9, 1.38]	0.335199
indoxyl sulfate	1.05 [0.85, 1.29]	0.677305
lactate	0.99 [0.81, 1.22]	0.957036
leucine	1.1 [0.91, 1.33]	0.323848
3-hydroxyhippurate	1.27 [1.06, 1.52]	0.00846503
1-methylnicotinamide	1.09 [0.9, 1.33]	0.367611
pyroglutamate	0.91 [0.74, 1.11]	0.341863
4-hydroxyhippurate	0.96 [0.8, 1.15]	0.634882
propylene glycol	0.98 [0.77, 1.24]	0.84004
proline betaine	0.95 [0.78, 1.16]	0.622761
pseudouridine	1.24 [1.01, 1.53]	0.0429699
quinic acid	1.24 [1.02, 1.52]	0.0337669
sucrose	0.91 [0.75, 1.1]	0.326572
trans-aconitate	1.31 [1.05, 1.63]	0.0153883
threonine	0.81 [0.67, 0.98]	0.0342104
trimethylamine-n-oxide	1.01 [0.85, 1.2]	0.901319
3-methylhistidine	0.95 [0.75, 1.22]	0.699359
trigonelline	1.16 [0.95, 1.42]	0.147984
tryptophan	1.24 [1.03, 1.5]	0.023073
tyrosine	0.88 [0.73, 1.07]	0.198792
uracil	1.05 [0.86, 1.28]	0.644441
urea	0.9 [0.76, 1.08]	0.251298
valine	1.02 [0.84, 1.24]	0.847532
xanthosine	0.93 [0.75, 1.15]	0.492979
xylose	1.02 [0.83, 1.25]	0.83061
ESM Table 6. Standardised hazard ratios and 95% confidence intervals for all urinary metabolites in the Cox regression analysis that assesses progression of diabetic nephropathy for 1,999 individuals with normoalbuminuria at baseline. Urine metabolites were scaled to creatinine and log-transformed. The analysis was adjusted for sex and baseline age, year of diabetes diagnosis, baseline glycemic c…

## Sheet: ESM Table 7
metabolite	HR (progression from macroalbuminuria) per 1-SD	p-value
acetate	1.01 [0.86, 1.19]	0.867892
alanine	1.32 [1.14, 1.53]	0.000236884
allantoin	0.92 [0.75, 1.13]	0.425946
2-hydroxyisobutyrate	1.21 [1.03, 1.42]	0.0206364
arabinose	1.08 [0.9, 1.3]	0.386911
3-aminoisobutyrate	1.04 [0.83, 1.31]	0.713677
3-hydroxyisobutyrate	1.04 [0.87, 1.25]	0.659812
3-hydroxyisovalerate (up to 5 years of follow up)	1.12 [0.92, 1.36]	0.276987
3-hydroxyisovalerate (after 5 years of follow up)	0.84 [0.69, 1.02]	0.0779145
cis-aconitate	0.9 [0.75, 1.08]	0.250044
citrate	0.84 [0.74, 0.95]	0.00640103
creatinine	0.95 [0.79, 1.15]	0.587003
dimethylamine	1.2 [0.97, 1.48]	0.0945027
4-deoxyerythronic acid	0.87 [0.72, 1.06]	0.163768
4-deoxythreonate	0.98 [0.78, 1.22]	0.840951
ethanolamine	0.8 [0.5, 1.28]	0.346849
ethanol	0.87 [0.72, 1.06]	0.15704
formate	1.01 [0.89, 1.15]	0.827508
2-furoylglycine	0.99 [0.82, 1.2]	0.937489
glucose	1.49 [1.1, 2.02]	0.0102916
glutamine	1.18 [1.03, 1.35]	0.0156392
glycine	1.17 [1.02, 1.33]	0.0244358
glycolic acid	0.9 [0.67, 1.2]	0.476571
hippurate	0.84 [0.71, 0.99]	0.0420625
histidine	1.01 [0.72, 1.41]	0.958381
3-(3-hydroxyphenyl)-3-hydroxypropionic acid	0.86 [0.73, 1.01]	0.0609342
hypoxanthine	1.08 [0.83, 1.39]	0.578592
isoleucine	1.41 [1.19, 1.67]	7.61307e-05
indoxyl sulfate	0.88 [0.8, 0.98]	0.0204615
lactate	1.18 [1, 1.4]	0.0458972
leucine	1.5 [1.29, 1.73]	7.49724e-08
3-hydroxyhippurate	0.93 [0.76, 1.13]	0.45471
1-methylnicotinamide (between 5 and 12 years of follow up)	0.85 [0.68, 1.06]	0.1523
1-methylnicotinamide (up to 5 years of follow up)	0.81 [0.69, 0.94]	0.00751286
1-methylnicotinamide (after 12 years of follow up)	1.36 [0.84, 2.21]	0.213452
pyroglutamate	1.37 [1.14, 1.64]	0.000787261
4-hydroxyhippurate	1.15 [0.96, 1.39]	0.135914
propylene glycol	1.14 [0.91, 1.42]	0.242848
proline betaine	1.07 [0.85, 1.35]	0.543655
pseudouridine	1.19 [1.01, 1.41]	0.0393365
quinic acid	0.9 [0.74, 1.1]	0.297238
sucrose	1.09 [0.92, 1.3]	0.319934
trans-aconitate	0.71 [0.56, 0.9]	0.00506306
threonine	1.34 [1.18, 1.52]	6.99201e-06
trimethylamine-n-oxide (between 2 and 10 years of follow up)	1.07 [0.87, 1.32]	0.520701
trimethylamine-n-oxide (up to 2 years of follow up)	1.48 [0.95, 2.31]	0.0844662
trimethylamine-n-oxide (after 10 years of follow up)	0.78 [0.58, 1.03]	0.0840867
3-methylhistidine	1.04 [0.74, 1.47]	0.815549
trigonelline	0.97 [0.82, 1.14]	0.671968
tryptophan	1.12 [0.97, 1.3]	0.118314
tyrosine	1.42 [1.2, 1.68]	4.55314e-05
uracil	0.91 [0.76, 1.09]	0.3177
urea	0.97 [0.79, 1.2]	0.782735
valine	1.42 [1.23, 1.64]	2.19781e-06
xanthosine	1.03 [0.85, 1.25]	0.780798
xylose	0.92 [0.72, 1.16]	0.473706
ESM Table 7. Standardised hazard ratios and 95% confidence intervals for all urinary metabolites in the Cox regression analysis that assesses progression to ESKD for 347 individuals with macroalbuminuria. Urine metabolites were scaled to creatinine and log-transformed. The analysis was adjusted for sex and baseline age, year of diabetes diagnosis, baseline glycemic control (HbA1c > 58.5 mmol/mol)…
